# Supplementary material for: Unveiling chromatin dynamics with virtual epigenome
Source: Nat Commun. 2025 Apr 12;16:3491. doi: 10.1038/s41467-025-58481-3 (PMC11993739; doi:10.1038/s41467-025-58481-3)
Supplement: Supplementary file 3 — Supplementary Data 1 [file 41467_2025_58481_MOESM3_ESM.xlsx]

## Sheet: Avocado track
71 selected (high-quality) tracks of epigenetic signals in Avocado.
Feature Type		Feature
ChIP-seq		ATF3, BHLHE40, CEBPB, CHD2, CTCF, EGR1, ELF1, ELK1, ETS1, EZH2,EZH2phosphoT487, FOXA1, FOXK2, GABPA, GTF2F1, H2AFZ, H2AK5ac, H2BK120ac, H2BK12ac, H2BK15ac, H2BK5ac, H3F3A, H3K14ac, H3K18ac, H3K23ac, H3K27ac, H3K27me3, H3K36me3, H3K4ac, H3K4me1, H3K4me2, H3K4me3, H3K79me1, H3K79me2, H3K9ac, H3K9me3, H4K20me1, H4K8ac, H4K91ac, HDAC2, JUND, KDM1A, MAFK, MAX, MAZ, NRF1, POLR2A, POLR2AphosphoS5, RAD21…
DNase-seq		DNase
polyA_RNA-seq		polyA_RNA-seq_minus, polyA_RNA-seq_plus
total_RNA-seq		total_RNA-seq_minus, total_RNA-seq_plus
