# Supplementary material for: Unveiling chromatin dynamics with virtual epigenome
Source: Nat Commun. 2025 Apr 12;16:3491. doi: 10.1038/s41467-025-58481-3 (PMC11993739; doi:10.1038/s41467-025-58481-3)
Supplement: Supplementary file 4 — Supplementary Data 2 [file 41467_2025_58481_MOESM4_ESM.xlsx]

## Sheet: Tissues data
Detailed Description of Training/Evaluation Tissues Data.
Cell type		Avocado sample name		3DIV restriction enzyme		Roadmap ChromHMM tissue
IMR90		J011		MboI		IMR90 fetal lung fibroblasts
GM12878		J358		MboI		GM12878 lymphoblastoid
K562		J599		MboI		K562 leukemia
