# Supplementary material for: Unveiling chromatin dynamics with virtual epigenome
Source: Nat Commun. 2025 Apr 12;16:3491. doi: 10.1038/s41467-025-58481-3 (PMC11993739; doi:10.1038/s41467-025-58481-3)
Supplement: Supplementary file 5 — Supplementary Data 3 [file 41467_2025_58481_MOESM5_ESM.xlsx]

## Sheet: Sequence Encoder Motif Matching
HiConformer Sequence Encoder Motif Matching by TOMTOM4. This table shows the top five matching motifs for each filter in the HiConformer sequence encoder
Filter id	Top 5 Matched Motifs
Filter 0	ZNF384, Irx6_2623.2, Mtf1_secondary, ONECUT1, Irx5_2385.1
Filter 1	ONECUT1, Nkx3-2, HOXB13, SOX7_full_2, SOX9_full_4
Filter 2	MAFF, Mafk_primary, MAFK_full_1, MAFK_DBD_1, MZF1
Filter 3	Irx5_2385.1, Irx4_2242.3, Irx6_2623.2, Irx2_0900.3, Irx3_2226.1
Filter 4	POU2F3, Stat5a, Mafb_secondary, PHOX2B, POU3F3
Filter 5	Mafb, Mafb_DBD_1, Mafk_primary, MAFF, SPI1_full
Filter 6	E2F2_secondary, E2F3_secondary, ZNF257, ZNF454,
Filter 7	Mtf1_secondary, ONECUT1, PHOX2B, Foxa2_primary, ZNF384
Filter 8	Mafk_primary, POU2F3, NRL_DBD, ZNF317, MAFF
Filter 9	Irx6_2623.2, Irx5_2385.1, Irx3_2226.1, Irx4_2242.3, Irx2_0900.3
Filter 10	ONECUT1, Irx5_2385.1, Irx4_2242.3, Sox5_primary, Sox13_primary
Filter 11	Pou3f3_3235.2, ONECUT1, POU2F3, Mafb_secondary, Foxl1_primary
Filter 12	ONECUT1, Hoxd13_2356.1, OTX2, Hnf4a_secondary, Irx5_2385.1
Filter 13	PHOX2B, Tbp_primary, MEF2A, Irx5_2385.1, GATA6
Filter 14	SOX2, Tcf3_primary, ONECUT1, Irx6_2623.2, Irx5_2385.1
Filter 15	Irx6_2623.2, Irx5_2385.1, Irx2_0900.3, Irx3_2226.1, Foxg1_DBD_1
Filter 16	CDX2, Sox5_primary, Mtf1_secondary, ONECUT1, PHOX2B
Filter 17	Sox21_primary, Tlx2_3498.2, Zfp105_primary, Tbp_primary, SATB1
Filter 18	POU2F3, Mtf1_secondary, MSX1_DBD_1, MSX2_DBD_1, Msx3_DBD_1
Filter 19	Irx5_2385.1, ONECUT1, Irx4_2242.3, HOMEZ_DBD, FOXA1
Filter 20	Nkx3-2, IRC900814_primary, FOXB1_DBD_2, Irx5_2385.1, HOMEZ_DBD
Filter 21	TBX19, TBX19_DBD, Irx2_0900.3, RORA_DBD_1,
Filter 22	ONECUT1, POU2F3, PHOX2B, Mtf1_secondary, Irx6_2623.2
Filter 23	Nkx3-2, PHOX2B, Sox17_primary, Irx6_2623.2, ONECUT1
Filter 24	Irx5_2385.1, Irx4_2242.3, Irx3_2226.1, Irx6_2623.2, Irx2_0900.3
Filter 25	CEBPA, CEBPD, Mafb_primary, PHOX2B, Mafb_secondary
Filter 26	ONECUT1, Mafk_primary, MAFF, Pax7, Lhx3_3431.1
Filter 27	ONECUT1, Irx6_2623.2, Dbx1_3486.1, Irx5_2385.1, PHOX2B
Filter 28	Irx5_2385.1, Irx3_2226.1, Irx3_0920.1, Irx4_2242.3, Irx2_0900.3
Filter 29	MZF1, Sox13_secondary, Osr2_secondary, Egr1_mouse_DBD_mutant_DBD, TBX4_DBD_2
Filter 30	ONECUT1, Nr2e1, NR2E1_full_1, Nr2e1_DBD_1, ONECUT3
Filter 31	Irx5_2385.1, PHOX2B, Irx4_2242.3, Irx3_2226.1, Tbp_primary
Filter 32	Sox5_primary, Sox13_primary, Foxj1_primary, Sox12_primary, Sox8_primary
Filter 33	Sox13_secondary, OTX2, PRDM1, Gata3_primary, Pou3f3_3235.2
Filter 34	ZNF211, Hoxc10_2779.2, Zfp410_primary, Osr2_secondary, Hoxa11_2218.1
Filter 35	Isgf3g_primary, Mtf1_secondary, ZNF384, IRC900814_primary, ONECUT1
Filter 36	Elf5, EEWSR1-FLI1, ZNF530, EHF, ETV1
Filter 37	Mtf1_secondary, GATA6, Irx5_2385.1, ONECUT1, Irx4_2242.3
Filter 38	FOXB1_DBD_2, GATA6, MEF2C, MZF1, NFIX_full_3
Filter 39	ONECUT1, Tbp_primary, ZNF384, Foxj1_primary, PHOX2B
Filter 40	Elf5, Nfatc2, Obox1_3970.2, Nfat5, Nfatc1
Filter 41	Nkx3-2, Nkx2-9_3082.1, Nkx3-1_2923.2, POU3F3, POU3F3_DBD_1
Filter 42	ONECUT1, Irx5_2385.1, CDX2, POU2F3, Mafb_secondary
Filter 43	HOMEZ_DBD, Homez_1063.2, Sox21_primary, Pax7, Sox13_primary
Filter 44	ZNF384, ONECUT1, Srf_secondary, Zfp105_primary, Mtf1_secondary
Filter 45	Mtf1_secondary, ONECUT1, Sox5_primary, Sox21_primary, Foxa2_primary
Filter 46	ONECUT1, ONECUT3, ONECUT3_DBD, Mtf1_secondary, GATA6
Filter 47	ZNF211 , Hoxc10_2779.2, POU2F3, Hoxc11_3718.2, Zfp128_secondary
Filter 48	CEBPA, POU2F3, Pou3f3_3235.2, EOMES, EOMES_DBD_1
Filter 49	Srf_secondary, HOMEZ_DBD, Nkx3-2, Homez_1063.2, Sox13_primary
Filter 50	PHOX2B, SOX2, OTX2, Sox15_secondary, Nfatc2
Filter 51	Stat5a, MEF2C, Sox21_primary, PHOX2B, NFIX_full_4
Filter 52	Homez_1063.2, RUNX3, Nkx3-2, GRHL1, GRHL1_full
Filter 53	Nfat5, ZNF354A, Nfatc1, Pax7, SOX13
Filter 54	ZNF384, Mafb_secondary, SATB1, Irx5_2385.1
Filter 55	RXRA::VDR, Lef1_primary, LEF1_DBD, ZFP14, Vdr_DBD
Filter 56	RUNX3, IRC900814_secondary, Irx5_2385.1, Irx6_2623.2, Irx3_2226.1
Filter 57	Sox17_primary, ONECUT1, SOX9_full_5, Foxj3_secondary, Nkx3-2
Filter 58	PRDM1, SPIC, SPIC_full, Spic_DBD, ZNF418
Filter 59	Srf_primary, POU3F3, POU3F3_DBD_1, NFATC1_full_1, POU2F3
Filter 60	Nkx3-2, ZIM3, JUNB, TBX21_full_3, BATF3
Filter 61	Irx5_2385.1, Irx4_2242.3, Pax7, Irx3_2226.1, Irx6_2623.2
Filter 62	Mtf1_secondary, GATA6, ONECUT1, Sox21_primary, ZNF384
Filter 63	Irx6_2623.2, Irx5_2385.1, Nfat5, Irx3_2226.1, Irx2_0900.3
