# Supplementary material for: Unveiling chromatin dynamics with virtual epigenome
Source: Nat Commun. 2025 Apr 12;16:3491. doi: 10.1038/s41467-025-58481-3 (PMC11993739; doi:10.1038/s41467-025-58481-3)
Supplement: Supplementary file 6 — Supplementary Data 4 [file 41467_2025_58481_MOESM6_ESM.xlsx]

## Sheet: chr21 differential gene
chromosome 21 differential genes between GM12878 and K562 using Integrated Gradient (IG) with MSigDB C4 computational gene sets
Liberzon, A. et al. Molecular signatures database (MSigDB) 3.0. Bioinformatics 27, 1739-1740 (2011).
Term	ES	NES	NOM p-val	FDR q-val	FWER q-val
MODULE 84	0.820629	1.80171	0.003697	0.034841	0.022
MODULE 33	0.808251	1.80097	0.00188	0.01742	0.022
MODULE 55	0.736784	1.76841	0.00565	0.025014	0.043
MODULE 122	0.893598	1.74134	0	0.02412	0.055
MODULE 88	0.746128	1.72851	0.005747	0.02546	0.072
MODULE 2	0.875876	1.69955	0	0.035957	0.114
MODULE 105	0.757269	1.57567	0.021277	0.115625	0.342
MODULE 23	0.781028	1.54902	0.031193	0.130987	0.414
MODULE 38	0.724226	1.50331	0.047359	0.144844	0.552
MODULE 60	0.754866	1.48449	0.056338	0.154214	0.602
