# Supplementary material for: Unveiling chromatin dynamics with virtual epigenome
Source: Nat Commun. 2025 Apr 12;16:3491. doi: 10.1038/s41467-025-58481-3 (PMC11993739; doi:10.1038/s41467-025-58481-3)
Supplement: Supplementary file 7 — Supplementary Data 5 [file 41467_2025_58481_MOESM7_ESM.xlsx]

## Sheet:  whole genome differential gene
whole genome differential genes between GM12878 and K562 using Integrated Gradient (IG) with MSigDB C6 oncogenic signature gene sets
Liberzon, A. et al. Molecular signatures database (MSigDB) 3.0. Bioinformatics 27, 1739-1740 (2011).
Term	ES	NES	NOM p-val	FDR q-val	FWER q-val
MEL18 DN.V1 DN	0.364898	1.55891	0.004386	0.36081	0.274
STK33 SKM UP	0.341114	1.55616	0.002299	0.186419	0.282
PDGF ERK DN.V1 DN	-0.372577	-1.54003	0	0.499542	0.418
BMI1 DN MEL18 DN.V1 DN	0.362919	1.5329	0	0.157444	0.34
PDGF UP.V1 UP	0.341583	1.48423	0.004866	0.195439	0.503
BMI1 DN.V1 DN	0.350384	1.47221	0.008811	0.180186	0.552
STK33 UP	0.321332	1.46407	0.002469	0.163458	0.578
E2F3 UP.V1 DN	-0.350171	-1.44608	0.007394	0.673457	0.747
BCAT BILD ET AL UP	-0.430741	-1.44151	0.055147	0.474565	0.763
KRAS.300 UP.V1 UP	0.339037	1.42834	0.014644	0.194619	0.701
