# Supplementary material for: Unveiling chromatin dynamics with virtual epigenome
Source: Nat Commun. 2025 Apr 12;16:3491. doi: 10.1038/s41467-025-58481-3 (PMC11993739; doi:10.1038/s41467-025-58481-3)
Supplement: Supplementary file 8 — Supplementary Data 6 [file 41467_2025_58481_MOESM8_ESM.xlsx]

## Sheet:  whole genome differential gene
whole genome differential genes between GM12878 and K562 using Integrated Gradient (IG) with MSigDB C4 computational gene sets
Liberzon, A. et al. Molecular signatures database (MSigDB) 3.0. Bioinformatics 27, 1739-1740 (2011).
Term	ES	NES	NOM p-val	FDR q-val	FWER q-val
MODULE 263	-0.579704	-1.88422	0	0.208369	0.169
MODULE 108	-0.535049	-1.85611	0	0.140268	0.224
MODULE 259	-0.540751	-1.80999	0.007663	0.178215	0.368
MODULE 335	0.720428	1.8018	0.007921	0.4887	0.352
MODULE 489	-0.562554	-1.73759	0.00404	0.302136	0.62
MODULE 505	0.660057	1.72071	0.006048	0.618725	0.643
GNF2 SERPINI2	-0.590411	-1.70699	0.008602	0.325259	0.722
MODULE 92	-0.410423	-1.68727	0	0.331697	0.798
GNF2 SPINK1	-0.562704	-1.68378	0.008097	0.295202	0.81
MODULE 199	-0.476388	-1.6635	0.011364	0.318907	0.861
