# Supplementary material for: Unveiling chromatin dynamics with virtual epigenome
Source: Nat Commun. 2025 Apr 12;16:3491. doi: 10.1038/s41467-025-58481-3 (PMC11993739; doi:10.1038/s41467-025-58481-3)
Supplement: Supplementary file 9 — Supplementary Data 7 [file 41467_2025_58481_MOESM9_ESM.xlsx]

## Sheet: 39 Representative Tissues 
A Selection of 39 Representative Tissues Sampled from the Roadmap Tissue/Cell Type Groups
Roadmap, E. C. et al. Integrative analysis of 111 reference human epigenomes. Nature 518, 317-330 (2015).
Celltype	Avocado sample name	Roadmap Celltype/ tissue group
H1	J010	ES cell
H9	J164	ES cell
HUES64	J633	ES cell
iPS-15b	J582	iPSC
iPS-18a	J233	iPSC
mesendoderm	J269	ES-deriv.
endodermal_cell	J482	ES-deriv.
neural_progenitor_cell	J092	ES-deriv.
mesodermal_cell	J481	ES-deriv.
T-helper_17_cell	J255	Blood & T cell
CD8-positive,_alpha-beta_T_cell	J239	Blood & T cell
peripheral_blood_mononuclear_cell	J163	Blood & T cell
natural_killer_cell	J579	HSC & B cell
B_cell	J196	HSC & B cell
neutrophil	J294	HSC & B cell
mesenchymal_stem_cell_of_adipose	J102,	Mesench.
mesenchymal_stem_cell_of_the_bone_marrow	J478	Mesench.
neurosphere	J261	Neurosph.
thymus	J067	Thymus
brain	J315	Brain
smooth_muscle_cell	J066	Smooth muscle
skeletal_muscle_tissue	J604	Muscle
psoas_muscle	J232	Muscle
heart_left_ventricle	J038	Heart
heart_right_ventricle	J090	Heart
aorta	J547	Heart
stomach	J026	Digestive
Sigmoid colon	J074	Digestive
esophagus_muscularis_mucosa	J209	Digestive
colonic_mucosa	J072	Digestive
esophagus_squamous_epithelium	J215	Digestive
adrenal_gland	J537	Other
lung	J561	Other
ovary	J149	Other
pancreas	J351	Other
right_lobe_of_liver	J288	Other
spleen	J339	Other
CD14-positive_monocyte	J101	ENCODE2012
