# Supplementary material for: Unveiling chromatin dynamics with virtual epigenome
Source: Nat Commun. 2025 Apr 12;16:3491. doi: 10.1038/s41467-025-58481-3 (PMC11993739; doi:10.1038/s41467-025-58481-3)
Supplement: Supplementary file 10 — Supplementary Data 8 [file 41467_2025_58481_MOESM10_ESM.xlsx]

## Sheet: Whole Genome Inference time 
Whole Genome Inference time comparison between EpiVerse, C.Origami, and Orca.
We compare the running times of the three models on a NVIDIA Tesla V100 GPU and 32 cores of an Intel(R) Xeon(R) Gold 6154 CPU. HiC-Reg was excluded due to its CPU-only implementation.
Methods	GPU Memory	Inference Time (s)
EpiVerse - HiConformer	7979 Mb	39213
EpiVerse - MIRNet	9005 Mb	5760
C.Origami	4223 Mb	79966
Orca (1Mb-model)	2283 Mb	1203
